# Supplementary material for: Genome-scale investigation of phenotypically distinct but nearly clonal Trichoderma strains
Source: PeerJ. 2016 May 12;4:e2023. doi: 10.7717/peerj.2023 (PMC4868595; doi:10.7717/peerj.2023)
Supplement: Table S1 — ∗ Colonies derived from conidia suspensions, † colonies derived from agar plug containing colony arising from single conidium, ub unbuffered, b buffered, ‡ the conidial yield was assessed for one treatment in Exp 3, the final pH of the buffered and unbuffered PDA in Exp 3 and 4 was measured using a flat tip pH probe. [file peerj-04-2023-s007.xlsx]

## Sheet: Sheet1
Supplementary Table S1. Colony morphology - Experimental design.
Exp. #	Medium	pH	Light	Dark	Replicates	Analysis
Exp 1 *	PDA	5.0 ub	x	x	2	Growth rate/ Appearance
	MEA		x	x	2
	MMA		x	x	2
Exp 2 *	PDA	5.0 ub		x	5	Growth rate
	MEA			x	5
	MMA			x	5
Exp 3 *	PDA	2.4 to 6.0 ub	x	x	4	Growth rate/ Appearance/ (Conidial yield ‡)
	PDA	2.4 to 6.0 b	x	x	4
Exp 4 †	PDA	4.7 ub		x	6	Growth rate
* Colonies derived from conidia suspensions
† colonies derived from agar plug containing colony arising from single conidium
ub unbuffered, b buffered
‡ The conidial yield was assessed for one treatment in Exp 3
The final pH of the buffered and unbuffered PDA in Exp 3 and 4 was measured using a flat tip pH probe.
