# Supplementary material for: Genome-scale investigation of phenotypically distinct but nearly clonal Trichoderma strains
Source: PeerJ. 2016 May 12;4:e2023. doi: 10.7717/peerj.2023 (PMC4868595; doi:10.7717/peerj.2023)
Supplement: Table S6 [file peerj-04-2023-s012.xlsx]

## Sheet: Sheet1
Supplementary Table S6. Trichoderma strains used for marker validation.
Strain	Species	Origin	PCR product	LU132-specific digest pattern
LU132	T. cf. atroviride	New Zealand	yes	yes
LU140	T. cf. atroviride	New Zealand	yes	no
LU141	T. cf. atroviride	New Zealand	yes	no
LU147	T. cf. atroviride	New Zealand	yes	no
LU298	T. cf. atroviride	New Zealand	yes	no
LU300	T. cf. atroviride	New Zealand	yes	no
LU497	T. cf. atroviride	New Zealand	no	-
LU499	T. cf. atroviride	New Zealand	yes	no
LU500	T. atroviride	New Zealand	yes	no
LU510	T. cf. atroviride	New Zealand	yes	no
LU517	T. atroviride	New Zealand	yes	no
LU519	T. atroviride	New Zealand	yes	no
LU521	T. cf. atroviride	New Zealand	yes	no
LU522	T. cf. atroviride	New Zealand	yes	no
LU532	T. cf. atroviride	New Zealand	no	-
LU563	T. cf. atroviride	New Zealand	yes	no
LU574	T. cf. atroviride	New Zealand	yes	no
LU577	T. cf. atroviride	New Zealand	yes	no
LU579	T. cf. atroviride	New Zealand	yes	no
LU581	T. cf. atroviride	New Zealand	yes	no
LU587	T. cf. atroviride	New Zealand	yes	no
LU588	T. cf. atroviride	New Zealand	no	-
LU656	T. cf. atroviride	New Zealand	yes	no
LU658	T. cf. atroviride	New Zealand	yes	no
LU659	T. cf. atroviride	New Zealand	yes	no
LU665	T. cf. atroviride	New Zealand	yes	no
LU666	T. cf. atroviride	New Zealand	yes	no
LU668	T. cf. atroviride	New Zealand	yes	no
LU723	T. cf. atroviride	New Zealand	yes	no
LU725	T. cf. atroviride	New Zealand	no	-
LU741	T. cf. atroviride	New Zealand	yes	no
LU987	T. cf. atroviride	New Zealand	yes	no
LU992	T. cf. atroviride	New Zealand	yes	no
LU1308	T. cf. atroviride	New Zealand	no	-
LU1330	T. cf. atroviride	New Zealand	yes	no
LU1341	T. cf. atroviride	New Zealand	yes	no
LU1345	T. cf. atroviride	New Zealand	yes	no
IMI206040	T. atroviride	Sweden	yes	no
MUCL 45632	T. atroviride	Belgium	yes	no
CBS 470.94	T. atroviride	Japan	yes	no
ATCC 32173	T. atroviride	Israel	yes	no
CNCM I-1571	T. atroviride	France	yes	no
