# Supplementary material for: Genome-scale investigation of phenotypically distinct but nearly clonal Trichoderma strains
Source: PeerJ. 2016 May 12;4:e2023. doi: 10.7717/peerj.2023 (PMC4868595; doi:10.7717/peerj.2023)
Supplement: Table S7 — Lower ΔCqs mean higher relative expression and vice versa. Different letters within rows represent significantly different values (P < 0.05). [file peerj-04-2023-s013.xlsx]

## Sheet: Sheet1
Supplementary Table S7. Relative expression of target genes.
Target gene	Un-induced				NAG-induced				l.s.d.
	LU132		LU140		LU132		LU140
nag1	10.3	a	10	ab	9.2	b	9.4	b	0.85
nag2	10.9	a	10.7	a	8.9	b	9.2	b	0.9
serf	5.1	a	5.3	a	4.7	a	4.6	a	0.77
pcna	8.8	a	8.6	a	7.4	b	7.3	b	1.03
Lower ∆Cqs mean higher relative expression and vice versa. Different letters within rows represent significantly different values (P<0.05).
